# Supplementary material for: The Power of Discourse: Associations between Trainers’ Speech and the Responses of Socialized Wolves and Dogs to Training
Source: Animals (Basel). 2023 Mar 16;13(6):1071. doi: 10.3390/ani13061071 (PMC10044238; doi:10.3390/ani13061071)
Supplement: Supplementary file 1 [file animals-13-01071-s001.zip]

Archive with 1 entries (1 files):
- animals-2177895-supplementary.pdf
